# Supplementary material for: Variation in Root Biomass and Distribution Based on the Topography, Soil Properties, and Tree Influence Index: The Case of Mt. Duryun in Republic of Korea
Source: Plants (Basel). 2024 May 13;13(10):1340. doi: 10.3390/plants13101340 (PMC11125356; doi:10.3390/plants13101340)
Supplement: Supplementary file 1 [file plants-13-01340-s001.zip]

Archive with 1 entries (1 files):
- plants-2985316-supplementary.pdf
